# Supplementary material for: Patterns of bird-window collisions inform mitigation on a university campus
Source: PeerJ. 2016 Feb 1;4:e1652. doi: 10.7717/peerj.1652 (PMC4741078; doi:10.7717/peerj.1652)
Supplement: Data S1 — Carcass survey data for Spring and Fall 2014, and Spring 2015 for Duke University’s West Campus. Study buildings information for 6 structures. [file peerj-04-1652-s001.xlsx]

## Sheet: Spring_Survey_2014
Date	Building	Side	Species	Survived	Died	Notes
2014-03-31	CIEMAS	S	American Robin		1	Clean-up survey
2014-03-31	CIEMAS	W	Tufted Titmouse		1	Clean-up survey
2014-03-31	CIEMAS	S	Unknown		1	Clean-up survey
2014-03-31	CIEMAS	N	Cedar Waxwing		1	Clean-up survey
2014-03-31	CIEMAS	E	Unknown		1	Clean-up survey
2014-03-31	Law extension	N	Brown Thrasher		1	Clean-up survey
2014-04-01	CIEMAS	N	Tufted Titmouse		1
2014-04-01	CIEMAS	W	Tufted Titmouse		1
2014-04-01	CIEMAS	N	Yellow-rumped Warbler		1
2014-04-01	CIEMAS	W	Tufted Titmouse		1
2014-04-01	Law extension	N	Tufted Titmouse		1
2014-04-01	FFSC	S	Northern Cardinal		1
2014-04-03	CIEMAS	N	Cedar Waxwing		1
2014-04-03	CIEMAS	E	Unknown		1
2014-04-03	CIEMAS	S	Tufted Titmouse		1
2014-04-03	CIEMAS	N	Unknown		1
2014-04-03	CIEMAS	N	Cedar Waxwing		1
2014-04-03	Schwartz-Butters Athletic	N	Unknown		1
2014-04-04	Law extension	W	Unknown		1
2014-04-04	FFSC	S	Ovenbird		1
2014-04-05	FFSC	E	Unknown		1
2014-04-07	CIEMAS	W	Cedar Waxwing		1
2014-04-08	CIEMAS	W	Cedar Waxwing		1
2014-04-08	CIEMAS	W	Ruby-crowned Kinglet		1
2014-04-08	CIEMAS	W	Cedar Waxwing		1
2014-04-08	CIEMAS	W	Cedar Waxwing		1
2014-04-08	CIEMAS	W	Cedar Waxwing		1
2014-04-08	CIEMAS	W	Cedar Waxwing		1
2014-04-08	CIEMAS	W	Cedar Waxwing		1
2014-04-08	CIEMAS	N	American Robin		1
2014-04-10	CIEMAS	S	Northern Cardinal		1
2014-04-10	CIEMAS	S	Unknown		1
2014-04-10	CIEMAS	E	Cedar Waxwing		1
2014-04-10	CIEMAS	E	Unknown		1
2014-04-10	CIEMAS	E	Unknown		1
2014-04-11	Environment Hall	W	Ovenbird		1
2014-04-11	CIEMAS	S	White-breasted Nuthatch		1
2014-04-14	CIEMAS	W	Cedar Waxwing		1
2014-04-20	CIEMAS	N	Mourning Dove	1
2014-04-21	Law extension	W	White-throated Sparrow		1
2014-04-21	Environment Hall	W	Unknown		1
			Subtotal	1	40
			Total	41

## Sheet: Fall_Survey_2014
Date	Building	Side	Species	Survived	Died	Notes
2014-09-21	CIEMAS	W	Swainson's Thrush		1	Clean-up survey
2014-09-21	CIEMAS	E	Gray Catbird		1	Clean-up survey
2014-09-21	CIEMAS	E	Common Yellowthroat		1	Clean-up survey
2014-09-21	CIEMAS	E	Veery		1	Clean-up survey
2014-09-21	CIEMAS	S	Unknown		1	Clean-up survey
2014-09-21	CIEMAS	W	Gray Catbird		1	Clean-up survey
2014-09-21	CIEMAS	S	Ovenbird		1	Clean-up survey
2014-09-21	CIEMAS	S	Wood Thrush		1	Clean-up survey
2014-09-21	CIEMAS	E	Rose-breasted Grosbeak		1	Clean-up survey
2014-09-21	FFSC	S	Wood Thrush		1	Clean-up survey
2014-09-24	FFSC	N	Northern Mockingbird		1
2014-09-25	CIEMAS	E	American Goldfinch		1
2014-09-27	CIEMAS	S	Unknown		1
2014-09-27	Law extension	S	Ovenbird		1
2014-09-27	FFSC	W	Unknown		1
2014-09-27	FFSC	W	Unknown		1
2014-09-28	CIEMAS	S	Ruby-throated Hummingbird		1
2014-09-28	CIEMAS	S	Black-throated Blue Warbler		1
2014-09-28	CIEMAS	S	American Goldfinch		1
2014-09-28	CIEMAS	S	Wood Thrush		1
2014-09-28	CIEMAS	S	Gray Catbird		1
2014-09-29	CIEMAS	S	Wood Thrush		1
2014-09-30	CIEMAS	S	American Goldfinch		1
2014-09-30	Penn Pavilion	S	Gray-cheeked Thrush		1
2014-09-30	Law extension	E	Red-eyed Vireo		1
2014-09-30	Law extension	N	Gray Catbird		1
2014-10-02	CIEMAS	S	American Goldfinch		1
2014-10-02	CIEMAS	S	Gray Catbird		1
2014-10-02	CIEMAS	E	Unknown		1
2014-10-02	CIEMAS	E	Northern Mockingbird		1
2014-10-02	CIEMAS	E	Red-eyed Vireo		1
2014-10-02	CIEMAS	W	Brown Thrasher		1
2014-10-03	CIEMAS	W	Ovenbird		1
2014-10-04	Law extension	S	Red-eyed Vireo		1
2014-10-06	CIEMAS	N	Unknown		1
2014-10-06	CIEMAS	S	Northern Cardinal		1
2014-10-06	Penn Pavilion	W	Black-throated Green Warbler		1
2014-10-06	Law extension	N	American Redstart		1
2014-10-09	CIEMAS	N	Northern Cardinal		1
2014-10-09	CIEMAS	S	American Goldfinch		1
2014-10-09	CIEMAS	E	American Goldfinch		1
2014-10-09	Schwartz-Butters Athletic	E	Yellow-bellied Sapsucker		1
2014-10-11	CIEMAS	E	Brown Thrasher		1
2014-10-11	CIEMAS	N	Unknown		1
			Subtotal	0	44
			Total	44

## Sheet: Spring_Survey_2015
Date	Building	Side	Species	Survived	Died	Notes
2015-03-31	CIEMAS	N	Unidentified		1	Clean-up survey
2015-03-31	CIEMAS	N	Unidentified		1	Clean-up survey
2015-03-31	CIEMAS	N	American Robin		1	Clean-up survey
2015-03-31	CIEMAS	S	Northern Flicker		1	Clean-up survey
2015-03-31	CIEMAS	N	American Robin		1	Clean-up survey
2015-03-31	Law extension	W	Northern Cardinal		1	Clean-up survey
2015-03-31	FFSC	W	American Goldfinch		1	Clean-up survey
2015-03-31	FFSC	S	Hermit Thrush		1	Clean-up survey
2015-04-01	CIEMAS	S	Unidentified		1
2015-04-01	CIEMAS	S	American Robin		1
2015-04-01	CIEMAS	E	Unidentified		1
2015-04-01	FFSC	N	Unidentified		1
2015-04-02	Law extension	W	Dark-eyed Junco		1
2015-04-03	Environment Hall	E	American Goldfinch		1
2015-04-05	CIEMAS	W	Unidentified		1
2015-04-05	CIEMAS	W	Ovenbird		1
2015-04-05	CIEMAS	N	American Robin		1
2015-04-05	Law extension	N	Northern Cardinal		1
2015-04-06	CIEMAS	W	Northern Cardinal		1
2015-04-06	CIEMAS	W	Song Sparrow		1
2015-04-07	CIEMAS	W	Swamp Sparrow		1
2015-04-08	CIEMAS	N	Ovenbird		1
2015-04-08	The Perk	N	Ovenbird		1
2015-04-08	FFSC	S	Ruby-throated Hummingbird		1
2015-04-10	CIEMAS	S	Ovenbird		1
2015-04-10	CIEMAS	N	Ruby-throated Hummingbird		1
2015-04-13	CIEMAS	N	American Goldfinch		1
2015-04-16	FFSC	E	Ruby-crowned Kinglet		1
				Total	28

## Sheet: Building data (windows)
Building name	Building code	Total glass area (sq m)	Total building area (sq feet)	LEED Certification	Size class
Fitzpatrick	DU01	1883.04	332178	Silver	Large
The Perk	DU02	41.8275	4480	Certified	Small
Penn Pavilion	DU03	436.653	25000	Silver	Medium
Schwartz	DU04	148.326	43488		Medium
Law extension	DU05	199.159	6500	Certified	Small
French	DU06	1716.9	293670	Silver	Large
